# Supplementary material for: A macrocyclic quinol-containing ligand enables high catalase activity even with a redox-inactive metal at the expense of the ability to mimic superoxide dismutase
Source: Chem Sci. 2023 Sep 5;14(36):9910–22. doi: 10.1039/d3sc02398b (PMC10510768; doi:10.1039/d3sc02398b)
Supplement: SC-014-D3SC02398B-s002 [file SC-014-D3SC02398B-s002.cif]

# Electronic Supplementary Material (ESI) for Chemical Science.
# This journal is © The Royal Society of Chemistry 2023

####################################################################### 
# 
# This file contains crystal structure data downloaded from the 
# Cambridge Structural Database (CSD) hosted by the Cambridge 
# Crystallographic Data Centre (CCDC).
# 
# Full information about CCDC data access policies and citation 
# guidelines are available at http://www.ccdc.cam.ac.uk/access/V1 
# 
# Audit and citation data items may have been added by the CCDC. 
# Please retain this information to preserve the provenance of 
# this file and to allow appropriate attribution of the data. 
# 
#######################################################################

data_GoldsmithSK071221c
_database_code_depnum_ccdc_archive 'CCDC 2173563'
loop_
_audit_author_name
_audit_author_address
'P. Raj Pokkuluri'
;Auburn University
United States of America
;
_audit_update_record             
;
2023-03-17 deposited with the CCDC.	2023-08-29 downloaded from the CCDC.
;
_chemical_name_systematic        
'(1-(2,5-dihydroxybenzyl)-8-(2,5-dihydroxybenzylalkoxide)-1,4,8,11-tetraazacyclotetradecane)zinc(II) triflate'
_chemical_name_common            '[Zn(H3qp4)](OTf)'
_chemical_formula_moiety         ?
_chemical_formula_sum            'C25 H35 F3 N4 O7 S Zn'
_chemical_formula_iupac          ?
_chemical_formula_weight         658.00

_chemical_melting_point          ?

_space_group_crystal_system      monoclinic
_space_group_IT_number           14
_space_group_name_H-M_alt        'P 1 21/c 1'
_space_group_name_Hall           '-P 2ybc'
loop_
_space_group_symop_operation_xyz
'x, y, z'
'-x, y+1/2, -z+1/2'
'-x, -y, -z'
'x, -y-1/2, z-1/2'

_cell_length_a                   9.4279(5)
_cell_length_b                   14.3589(7)
_cell_length_c                   21.7932(9)
_cell_angle_alpha                90
_cell_angle_beta                 100.919(2)
_cell_angle_gamma                90
_cell_volume                     2896.8(2)
_cell_formula_units_Z            4
_cell_measurement_reflns_used    9753
_cell_measurement_theta_min      2.3739
_cell_measurement_theta_max      26.2417
_cell_measurement_temperature    306.(2)

_exptl_crystal_description       block
_exptl_crystal_colour            colourless
_exptl_crystal_size_max          0.160
_exptl_crystal_size_mid          0.100
_exptl_crystal_size_min          0.080
_exptl_crystal_density_diffrn    1.509
_exptl_crystal_density_meas      ?
_exptl_crystal_density_method    'not measured'
_exptl_crystal_F_000             1368

_exptl_absorpt_coefficient_mu    0.989
_exptl_absorpt_correction_type   Multi-Scan
_exptl_absorpt_process_details   
;
Krause, L., Herbst-Irmer, R., Sheldrick, G. M., Stalke, D. (2015).
"Comparison of silver and molybdenum microfocus X-ray sources for
single-crystal structure determination"
J. Appl. Cryst. 48, 3-10.
;
_exptl_absorpt_correction_T_min  0.85
_exptl_absorpt_correction_T_max  0.93

_exptl_special_details           
;
;

_diffrn_ambient_temperature      306.(2)

_diffrn_source                   'microfocus sealed tube'
_diffrn_source_type              'Incoatec I\mS 3.0'
_diffrn_source_power             0.07
_diffrn_source_current           1.4
_diffrn_source_voltage           50

_diffrn_radiation_probe          ?
_diffrn_radiation_type           'Mo K\a'
_diffrn_radiation_wavelength     0.71073
_diffrn_radiation_monochromator  'multilayer mirror'

_diffrn_measurement_device       '\k--geometry diffractometer'
_diffrn_measurement_device_type  'Bruker D8 VENTURE'
_diffrn_measurement_method       '\f and \w scans'

_diffrn_detector_area_resol_mean 7.3910

_diffrn_reflns_number            74846
_diffrn_reflns_av_R_equivalents  0.0405
_diffrn_reflns_av_unetI/netI     0.0157
_diffrn_reflns_theta_min         2.64
_diffrn_reflns_theta_max         26.41
_diffrn_reflns_theta_full        25.24
_diffrn_measured_fraction_theta_max 0.998
_diffrn_measured_fraction_theta_full 0.998
_diffrn_reflns_limit_h_min       -11
_diffrn_reflns_limit_h_max       11
_diffrn_reflns_limit_k_min       -17
_diffrn_reflns_limit_k_max       17
_diffrn_reflns_limit_l_min       -27
_diffrn_reflns_limit_l_max       27

_refine_special_details          
;
;

_reflns_number_total             5940
_reflns_number_gt                5147
_reflns_threshold_expression     'I > 2\s(I)'
_reflns_Friedel_coverage         0.000
_reflns_Friedel_fraction_max     .
_reflns_Friedel_fraction_full    .

_refine_ls_structure_factor_coef Fsqd
_refine_ls_matrix_type           full
_refine_ls_R_factor_all          0.0388
_refine_ls_R_factor_gt           0.0318
_refine_ls_wR_factor_gt          0.0855
_refine_ls_wR_factor_ref         0.0915
_refine_ls_goodness_of_fit_ref   1.036
_refine_ls_restrained_S_all      1.036
_refine_ls_number_reflns         5940
_refine_ls_number_parameters     386
_refine_ls_number_restraints     0
_refine_ls_number_constraints    ?
_refine_ls_hydrogen_treatment    mixed
_refine_ls_weighting_scheme      calc
_refine_ls_weighting_details     
'w=1/[\s^2^(Fo^2^)+(0.0463P)^2^+1.3919P] where P=(Fo^2^+2Fc^2^)/3'

_atom_sites_solution_hydrogens   mixed
_atom_sites_solution_primary     dual
_atom_sites_solution_secondary   ?

_refine_ls_shift/su_max          0.002
_refine_ls_shift/su_mean         0.000
_refine_diff_density_max         0.445
_refine_diff_density_min         -0.383
_refine_ls_extinction_method     none
_refine_ls_extinction_coef       ?

loop_
_atom_type_symbol
_atom_type_description
_atom_type_scat_dispersion_real
_atom_type_scat_dispersion_imag
_atom_type_scat_source
C C 0.0033 0.0016 'International Tables Vol C Tables 4.2.6.8 and 6.1.1.4'
H H 0.0000 0.0000 'International Tables Vol C Tables 4.2.6.8 and 6.1.1.4'
F F 0.0171 0.0103 'International Tables Vol C Tables 4.2.6.8 and 6.1.1.4'
N N 0.0061 0.0033 'International Tables Vol C Tables 4.2.6.8 and 6.1.1.4'
O O 0.0106 0.0060 'International Tables Vol C Tables 4.2.6.8 and 6.1.1.4'
S S 0.1246 0.1234 'International Tables Vol C Tables 4.2.6.8 and 6.1.1.4'
Zn Zn 0.2839 1.4301 'International Tables Vol C Tables 4.2.6.8 and 6.1.1.4'

_computing_data_collection       
'Bruker Instrument Service, BIS, v6.2.6 (Bruker AXS Inc., 2017)'
_computing_cell_refinement       'SAINT V8.38A (Bruker AXS Inc., 2017)'
_computing_data_reduction        'SAINT V8.38A (Bruker AXS Inc., 2017)'
_computing_structure_solution    'SHELXT 2018/2 (Sheldrick, 2018)'
_computing_structure_refinement  'SHELXL-2018/3 (Sheldrick, 2018)'
_computing_molecular_graphics    'shelXle (C.B. Huebschle, rev 994)'
_computing_publication_material  'APEX3 v2018.1-0 (Bruker AXS Inc., 2017)'

loop_
_atom_site_type_symbol
_atom_site_label
_atom_site_fract_x
_atom_site_fract_y
_atom_site_fract_z
_atom_site_U_iso_or_equiv
_atom_site_adp_type
_atom_site_calc_flag
_atom_site_refinement_flags_adp
_atom_site_refinement_flags_occupancy
_atom_site_refinement_flags_posn
_atom_site_occupancy
_atom_site_disorder_assembly
_atom_site_disorder_group
Zn Zn1 0.67652(2) 0.22066(2) 0.39160(2) 0.03777(8) Uani d . . . 1 . .
C C1 0.7060(2) 0.43268(16) 0.35450(11) 0.0504(5) Uani d . . . 1 . .
H H1A 0.689718 0.496439 0.366139 0.06 Uiso calc U . R 1 . .
H H1AB 0.677446 0.428287 0.309437 0.06 Uiso calc U . R 1 . .
N N1 0.60957(18) 0.37070(11) 0.38336(7) 0.0374(3) Uani d . . . 1 . .
O O1 0.54589(16) 0.18378(9) 0.31596(6) 0.0435(3) Uani d . . . 1 . .
F F1 0.1308(2) 0.34628(13) 0.65812(8) 0.0882(5) Uani d . . . 1 . .
S S1 0.12037(7) 0.29225(4) 0.54372(3) 0.05638(15) Uani d . . . 1 . .
F F3 0.3209(3) 0.2825(3) 0.64246(16) 0.1765(15) Uani d . . . 1 . .
O O3 0.25557(19) 0.39618(11) 0.42287(9) 0.0600(4) Uani d . . . 1 . .
H H3 0.215(4) 0.4108(7) 0.4519(15) 0.09 Uiso calc U . R 1 . .
C C3 0.9183(3) 0.32133(18) 0.34930(12) 0.0566(6) Uani d . . . 1 . .
H H3A 0.869127 0.310203 0.306658 0.068 Uiso calc U . R 1 . .
H H3AB 1.021123 0.32506 0.349467 0.068 Uiso calc U . R 1 . .
N N3 0.7516(2) 0.06963(12) 0.40812(8) 0.0471(4) Uani d . . . 1 . .
F F2 0.1396(4) 0.20035(16) 0.64688(13) 0.1512(12) Uani d . . . 1 . .
O O2 0.2116(2) -0.13306(13) 0.31163(10) 0.0651(5) Uani d . . . 1 . .
H H5 0.264(4) -0.175(3) 0.3109(19) 0.112(15) Uiso d . . . 1 . .
C C2 0.8671(3) 0.41261(16) 0.37196(13) 0.0574(6) Uani d . . . 1 . .
H H2A 0.918415 0.462682 0.355711 0.069 Uiso calc U . R 1 . .
H H2AB 0.894612 0.414177 0.41715 0.069 Uiso calc U . R 1 . .
N N2 0.8901(2) 0.24305(14) 0.38911(10) 0.0479(4) Uani d . . . 1 . .
H H2 0.932(3) 0.2551(19) 0.4254(13) 0.056(7) Uiso d . . . 1 . .
O O4 0.3445(2) 0.70589(10) 0.28503(9) 0.0586(4) Uani d . . . 1 . .
H H4 0.391(4) 0.6914(7) 0.2565(15) 0.088 Uiso calc U . R 1 . .
C C4 0.9538(3) 0.15332(18) 0.37397(13) 0.0600(6) Uani d . . . 1 . .
H H4A 1.058221 0.158489 0.380968 0.072 Uiso calc U . R 1 . .
H H4AB 0.919261 0.137986 0.330354 0.072 Uiso calc U . R 1 . .
N N4 0.6544(2) 0.23654(13) 0.48357(8) 0.0447(4) Uani d . . . 1 . .
H H1 0.737(3) 0.2547(18) 0.5040(12) 0.053(7) Uiso d . . . 1 . .
O O5 0.1948(3) 0.22281(15) 0.51577(13) 0.1023(8) Uani d . . . 1 . .
C C5 0.9108(3) 0.07758(17) 0.41513(13) 0.0621(6) Uani d . . . 1 . .
H H5A 0.949703 0.018519 0.404391 0.075 Uiso calc U . R 1 . .
H H5AB 0.952304 0.091039 0.458424 0.075 Uiso calc U . R 1 . .
O O7 -0.0303(2) 0.2780(2) 0.53617(12) 0.1012(8) Uani d . . . 1 . .
C C7 0.7189(3) 0.07700(18) 0.52112(11) 0.0640(7) Uani d . . . 1 . .
H H7A 0.705173 0.03584 0.554802 0.077 Uiso calc U . R 1 . .
H H7AB 0.814701 0.103855 0.53245 0.077 Uiso calc U . R 1 . .
O O6 0.1563(3) 0.38702(15) 0.53227(11) 0.1061(9) Uani d . . . 1 . .
C C6 0.7127(3) 0.01940(16) 0.46239(11) 0.0600(6) Uani d . . . 1 . .
H H6A 0.777296 -0.033315 0.472287 0.072 Uiso calc U . R 1 . .
H H6AB 0.615528 -0.005017 0.450002 0.072 Uiso calc U . R 1 . .
C C9 0.5606(2) 0.31906(16) 0.48557(10) 0.0483(5) Uani d . . . 1 . .
H H9A 0.563703 0.337929 0.528538 0.058 Uiso calc U . R 1 . .
H H9AB 0.461493 0.304043 0.466979 0.058 Uiso calc U . R 1 . .
C C8 0.6091(3) 0.15465(18) 0.51604(12) 0.0612(6) Uani d . . . 1 . .
H H8A 0.516762 0.132428 0.49337 0.073 Uiso calc U . R 1 . .
H H8AB 0.596746 0.172734 0.557588 0.073 Uiso calc U . R 1 . .
C C15 0.2327(3) 0.02980(16) 0.30025(11) 0.0512(5) Uani d . . . 1 . .
H H15 0.132663 0.033523 0.289296 0.061 Uiso calc U . R 1 . .
C C16 0.2988(3) -0.05580(14) 0.31452(10) 0.0469(5) Uani d . . . 1 . .
C C17 0.4470(2) -0.06041(14) 0.33129(9) 0.0448(5) Uani d . . . 1 . .
H H17 0.491189 -0.117791 0.341162 0.054 Uiso calc U . R 1 . .
C C18 0.4583(2) 0.37707(13) 0.34643(9) 0.0390(4) Uani d . . . 1 . .
H H18A 0.402059 0.327105 0.359908 0.047 Uiso calc U . R 1 . .
H H18B 0.461687 0.366045 0.302824 0.047 Uiso calc U . R 1 . .
C C19 0.3786(2) 0.46768(13) 0.35079(9) 0.0384(4) Uani d . . . 1 . .
C C20 0.4002(2) 0.54583(14) 0.31549(9) 0.0419(4) Uani d . . . 1 . .
H H20 0.467037 0.542842 0.289173 0.05 Uiso calc U . R 1 . .
C C21 0.3243(2) 0.62762(14) 0.31884(9) 0.0434(4) Uani d . . . 1 . .
C C22 0.2243(2) 0.63243(15) 0.35772(10) 0.0467(5) Uani d . . . 1 . .
H H22 0.172806 0.687125 0.360098 0.056 Uiso calc U . R 1 . .
C C23 0.2011(2) 0.55619(16) 0.39294(10) 0.0472(5) Uani d . . . 1 . .
H H23 0.133803 0.559624 0.41903 0.057 Uiso calc U . R 1 . .
C C24 0.2775(2) 0.47431(14) 0.38971(10) 0.0427(4) Uani d . . . 1 . .
C C25 0.1832(3) 0.2809(2) 0.62710(16) 0.0750(8) Uani d . . . 1 . .
C C14 0.3153(2) 0.10944(14) 0.30226(10) 0.0474(5) Uani d . . . 1 . .
H H14 0.269718 0.16652 0.292818 0.057 Uiso calc U . R 1 . .
C C13 0.4653(2) 0.10615(13) 0.31813(8) 0.0399(4) Uani d . . . 1 . .
C C12 0.5317(2) 0.01945(13) 0.33372(9) 0.0418(4) Uani d . . . 1 . .
C C11 0.6931(2) 0.01558(15) 0.35015(11) 0.0493(5) Uani d . . . 1 . .
H H11A 0.723488 -0.048852 0.356179 0.059 Uiso calc U . R 1 . .
H H11B 0.733175 0.040381 0.315681 0.059 Uiso calc U . R 1 . .
C C10 0.6150(2) 0.39713(14) 0.44958(9) 0.0447(5) Uani d . . . 1 . .
H H10A 0.556282 0.452193 0.451327 0.054 Uiso calc U . R 1 . .
H H10B 0.713685 0.412183 0.468865 0.054 Uiso calc U . R 1 . .

loop_
_atom_site_aniso_label
_atom_site_aniso_U_11
_atom_site_aniso_U_22
_atom_site_aniso_U_33
_atom_site_aniso_U_12
_atom_site_aniso_U_13
_atom_site_aniso_U_23
Zn1 0.04332(14) 0.03456(13) 0.03490(13) 0.00211(9) 0.00602(9) -0.00034(8)
C1 0.0512(12) 0.0433(11) 0.0562(13) -0.0048(9) 0.0087(10) 0.0100(10)
N1 0.0441(9) 0.0326(8) 0.0343(8) -0.0010(7) 0.0041(6) 0.0008(6)
O1 0.0574(8) 0.0307(7) 0.0393(7) 0.0009(6) 0.0008(6) -0.0016(5)
F1 0.1141(14) 0.0840(12) 0.0597(9) 0.0161(10) -0.0011(9) -0.0133(8)
S1 0.0639(4) 0.0517(3) 0.0552(3) -0.0022(3) 0.0156(3) -0.0062(2)
F3 0.0773(15) 0.266(4) 0.161(3) 0.062(2) -0.0415(16) -0.036(2)
O3 0.0611(10) 0.0514(9) 0.0738(11) 0.0021(8) 0.0289(9) 0.0177(8)
C3 0.0456(12) 0.0650(15) 0.0612(14) -0.0058(11) 0.0150(10) 0.0033(11)
N3 0.0514(10) 0.0367(9) 0.0484(9) 0.0071(7) -0.0026(8) 0.0032(7)
F2 0.263(4) 0.0742(14) 0.1187(19) 0.0319(18) 0.043(2) 0.0409(13)
O2 0.0683(11) 0.0454(10) 0.0840(13) -0.0096(9) 0.0208(10) -0.0076(9)
C2 0.0495(12) 0.0499(13) 0.0725(15) -0.0099(10) 0.0107(11) 0.0053(11)
N2 0.0462(10) 0.0488(10) 0.0475(10) 0.0021(8) 0.0056(8) -0.0028(8)
O4 0.0815(12) 0.0373(8) 0.0628(10) 0.0149(7) 0.0285(9) 0.0133(7)
C4 0.0444(12) 0.0608(14) 0.0748(16) 0.0076(10) 0.0114(11) -0.0082(12)
N4 0.0473(10) 0.0474(10) 0.0381(9) 0.0012(8) 0.0046(8) 0.0059(7)
O5 0.130(2) 0.0705(14) 0.121(2) 0.0071(13) 0.0626(18) -0.0253(12)
C5 0.0528(13) 0.0505(13) 0.0761(16) 0.0152(11) -0.0055(12) -0.0004(12)
O7 0.0586(12) 0.155(2) 0.0846(15) -0.0137(13) -0.0014(11) -0.0369(15)
C7 0.0851(18) 0.0549(14) 0.0468(12) 0.0038(13) -0.0009(12) 0.0172(11)
O6 0.190(3) 0.0577(12) 0.0863(15) -0.0167(14) 0.0664(17) 0.0000(11)
C6 0.0775(17) 0.0433(12) 0.0530(13) 0.0022(11) -0.0032(12) 0.0144(10)
C9 0.0541(12) 0.0549(12) 0.0360(10) 0.0054(10) 0.0092(9) 0.0003(9)
C8 0.0759(16) 0.0578(14) 0.0505(13) -0.0021(12) 0.0136(11) 0.0180(11)
C15 0.0503(12) 0.0482(12) 0.0550(12) 0.0033(10) 0.0095(10) -0.0093(10)
C16 0.0611(13) 0.0381(10) 0.0434(11) -0.0035(9) 0.0145(9) -0.0057(8)
C17 0.0628(13) 0.0312(9) 0.0401(10) 0.0042(9) 0.0089(9) -0.0007(8)
C18 0.0445(10) 0.0328(9) 0.0377(9) 0.0000(8) 0.0031(8) -0.0006(7)
C19 0.0422(10) 0.0345(9) 0.0369(9) 0.0006(8) 0.0029(8) 0.0000(7)
C20 0.0481(11) 0.0400(10) 0.0385(10) 0.0042(8) 0.0105(8) 0.0025(8)
C21 0.0501(11) 0.0360(10) 0.0435(10) 0.0024(8) 0.0074(9) 0.0029(8)
C22 0.0466(11) 0.0395(11) 0.0538(12) 0.0067(9) 0.0094(9) -0.0010(9)
C23 0.0418(11) 0.0486(12) 0.0527(12) 0.0003(9) 0.0129(9) -0.0017(9)
C24 0.0398(10) 0.0407(10) 0.0468(11) -0.0043(8) 0.0061(8) 0.0042(8)
C25 0.0743(19) 0.0649(17) 0.0779(19) 0.0220(14) -0.0052(15) 0.0052(14)
C14 0.0541(12) 0.0369(10) 0.0485(11) 0.0091(9) 0.0030(9) -0.0050(8)
C13 0.0542(11) 0.0317(9) 0.0326(9) 0.0033(8) 0.0051(8) -0.0041(7)
C12 0.0537(11) 0.0339(10) 0.0366(9) 0.0050(8) 0.0055(8) -0.0034(7)
C11 0.0548(12) 0.0365(10) 0.0542(12) 0.0111(9) 0.0047(10) -0.0052(9)
C10 0.0547(12) 0.0385(10) 0.0380(10) 0.0032(9) 0.0008(9) -0.0058(8)

_geom_special_details            
;

All esds (except the esd in the dihedral angle between two l.s. planes)
are estimated using the full covariance matrix.  The cell esds are taken
into account individually in the estimation of esds in distances, angles
and torsion angles; correlations between esds in cell parameters are only
used when they are defined by crystal symmetry.  An approximate (isotropic)
treatment of cell esds is used for estimating esds involving l.s. planes.
;

loop_
_geom_bond_atom_site_label_1
_geom_bond_atom_site_label_2
_geom_bond_site_symmetry_2
_geom_bond_distance
_geom_bond_publ_flag
Zn1 O1 . 1.9353(14) ?
Zn1 N2 . 2.0500(19) ?
Zn1 N4 . 2.0666(18) ?
Zn1 N1 . 2.2426(16) ?
Zn1 N3 . 2.2883(17) ?
C1 N1 . 1.494(3) ?
C1 C2 . 1.522(3) ?
N1 C10 . 1.484(2) ?
N1 C18 . 1.502(2) ?
O1 C13 . 1.355(2) ?
F1 C25 . 1.308(3) ?
S1 O7 . 1.414(2) ?
S1 O5 . 1.421(2) ?
S1 O6 . 1.436(2) ?
S1 C25 . 1.809(3) ?
F3 C25 . 1.278(4) ?
O3 C24 . 1.371(2) ?
C3 N2 . 1.474(3) ?
C3 C2 . 1.512(3) ?
N3 C5 . 1.484(3) ?
N3 C6 . 1.489(3) ?
N3 C11 . 1.496(3) ?
F2 C25 . 1.326(4) ?
O2 C16 . 1.375(3) ?
N2 C4 . 1.485(3) ?
O4 C21 . 1.377(2) ?
C4 C5 . 1.513(4) ?
N4 C8 . 1.477(3) ?
N4 C9 . 1.484(3) ?
C7 C8 . 1.511(4) ?
C7 C6 . 1.516(4) ?
C9 C10 . 1.512(3) ?
C15 C14 . 1.379(3) ?
C15 C16 . 1.386(3) ?
C16 C17 . 1.377(3) ?
C17 C12 . 1.393(3) ?
C18 C19 . 1.514(3) ?
C19 C24 . 1.394(3) ?
C19 C20 . 1.397(3) ?
C20 C21 . 1.384(3) ?
C21 C22 . 1.383(3) ?
C22 C23 . 1.378(3) ?
C23 C24 . 1.388(3) ?
C14 C13 . 1.392(3) ?
C13 C12 . 1.406(3) ?
C12 C11 . 1.497(3) ?

loop_
_geom_angle_atom_site_label_1
_geom_angle_atom_site_label_2
_geom_angle_atom_site_label_3
_geom_angle_site_symmetry_1
_geom_angle_site_symmetry_3
_geom_angle
_geom_angle_publ_flag
O1 Zn1 N2 . . 119.35(7) ?
O1 Zn1 N4 . . 133.74(7) ?
N2 Zn1 N4 . . 106.77(8) ?
O1 Zn1 N1 . . 94.05(6) ?
N2 Zn1 N1 . . 96.32(7) ?
N4 Zn1 N1 . . 83.86(6) ?
O1 Zn1 N3 . . 90.15(6) ?
N2 Zn1 N3 . . 82.92(7) ?
N4 Zn1 N3 . . 92.13(7) ?
N1 Zn1 N3 . . 175.53(6) ?
N1 C1 C2 . . 116.12(18) ?
C10 N1 C1 . . 110.21(16) ?
C10 N1 C18 . . 111.09(15) ?
C1 N1 C18 . . 109.28(15) ?
C10 N1 Zn1 . . 102.15(11) ?
C1 N1 Zn1 . . 114.94(13) ?
C18 N1 Zn1 . . 109.02(11) ?
C13 O1 Zn1 . . 117.78(11) ?
O7 S1 O5 . . 114.56(16) ?
O7 S1 O6 . . 112.44(18) ?
O5 S1 O6 . . 116.01(15) ?
O7 S1 C25 . . 103.57(16) ?
O5 S1 C25 . . 105.83(16) ?
O6 S1 C25 . . 102.54(15) ?
N2 C3 C2 . . 111.4(2) ?
C5 N3 C6 . . 110.61(18) ?
C5 N3 C11 . . 109.29(18) ?
C6 N3 C11 . . 108.22(18) ?
C5 N3 Zn1 . . 102.71(13) ?
C6 N3 Zn1 . . 117.94(14) ?
C11 N3 Zn1 . . 107.78(12) ?
C3 C2 C1 . . 116.6(2) ?
C3 N2 C4 . . 113.89(19) ?
C3 N2 Zn1 . . 115.01(14) ?
C4 N2 Zn1 . . 108.09(14) ?
N2 C4 C5 . . 109.1(2) ?
C8 N4 C9 . . 113.20(18) ?
C8 N4 Zn1 . . 117.93(15) ?
C9 N4 Zn1 . . 106.67(12) ?
N3 C5 C4 . . 111.94(18) ?
C8 C7 C6 . . 115.1(2) ?
N3 C6 C7 . . 115.49(19) ?
N4 C9 C10 . . 108.33(17) ?
N4 C8 C7 . . 111.5(2) ?
C14 C15 C16 . . 120.1(2) ?
O2 C16 C17 . . 122.7(2) ?
O2 C16 C15 . . 117.8(2) ?
C17 C16 C15 . . 119.5(2) ?
C16 C17 C12 . . 121.10(19) ?
N1 C18 C19 . . 116.80(15) ?
C24 C19 C20 . . 117.90(18) ?
C24 C19 C18 . . 120.08(17) ?
C20 C19 C18 . . 122.00(18) ?
C21 C20 C19 . . 121.44(19) ?
O4 C21 C22 . . 117.82(18) ?
O4 C21 C20 . . 122.60(19) ?
C22 C21 C20 . . 119.58(19) ?
C23 C22 C21 . . 120.00(19) ?
C22 C23 C24 . . 120.39(19) ?
O3 C24 C23 . . 122.31(19) ?
O3 C24 C19 . . 116.99(18) ?
C23 C24 C19 . . 120.68(19) ?
F3 C25 F1 . . 108.4(3) ?
F3 C25 F2 . . 107.1(3) ?
F1 C25 F2 . . 106.7(3) ?
F3 C25 S1 . . 112.6(3) ?
F1 C25 S1 . . 111.75(19) ?
F2 C25 S1 . . 110.0(2) ?
C15 C14 C13 . . 121.35(19) ?
O1 C13 C14 . . 120.92(17) ?
O1 C13 C12 . . 120.61(19) ?
C14 C13 C12 . . 118.40(19) ?
C17 C12 C13 . . 119.55(19) ?
C17 C12 C11 . . 121.90(18) ?
C13 C12 C11 . . 118.50(18) ?
N3 C11 C12 . . 112.20(17) ?
N1 C10 C9 . . 111.23(16) ?

loop_
_geom_torsion_atom_site_label_1
_geom_torsion_atom_site_label_2
_geom_torsion_atom_site_label_3
_geom_torsion_atom_site_label_4
_geom_torsion_site_symmetry_1
_geom_torsion_site_symmetry_2
_geom_torsion_site_symmetry_3
_geom_torsion_site_symmetry_4
_geom_torsion
_geom_torsion_publ_flag
C2 C1 N1 C10 . . . . 76.6(2) ?
C2 C1 N1 C18 . . . . -161.09(19) ?
C2 C1 N1 Zn1 . . . . -38.2(2) ?
N2 C3 C2 C1 . . . . -79.3(3) ?
N1 C1 C2 C3 . . . . 66.6(3) ?
C2 C3 N2 C4 . . . . -172.95(19) ?
C2 C3 N2 Zn1 . . . . 61.5(2) ?
C3 N2 C4 C5 . . . . -176.8(2) ?
Zn1 N2 C4 C5 . . . . -47.7(2) ?
C6 N3 C5 C4 . . . . -161.1(2) ?
C11 N3 C5 C4 . . . . 79.9(2) ?
Zn1 N3 C5 C4 . . . . -34.4(2) ?
N2 C4 C5 N3 . . . . 57.1(3) ?
C5 N3 C6 C7 . . . . 79.3(3) ?
C11 N3 C6 C7 . . . . -161.0(2) ?
Zn1 N3 C6 C7 . . . . -38.4(3) ?
C8 C7 C6 N3 . . . . 66.2(3) ?
C8 N4 C9 C10 . . . . -178.53(18) ?
Zn1 N4 C9 C10 . . . . -47.21(19) ?
C9 N4 C8 C7 . . . . -171.71(19) ?
Zn1 N4 C8 C7 . . . . 62.8(2) ?
C6 C7 C8 N4 . . . . -79.2(3) ?
C14 C15 C16 O2 . . . . -179.8(2) ?
C14 C15 C16 C17 . . . . 0.7(3) ?
O2 C16 C17 C12 . . . . -179.98(19) ?
C15 C16 C17 C12 . . . . -0.5(3) ?
C10 N1 C18 C19 . . . . 51.6(2) ?
C1 N1 C18 C19 . . . . -70.2(2) ?
Zn1 N1 C18 C19 . . . . 163.45(13) ?
N1 C18 C19 C24 . . . . -100.6(2) ?
N1 C18 C19 C20 . . . . 81.1(2) ?
C24 C19 C20 C21 . . . . 0.1(3) ?
C18 C19 C20 C21 . . . . 178.52(18) ?
C19 C20 C21 O4 . . . . 179.3(2) ?
C19 C20 C21 C22 . . . . -0.2(3) ?
O4 C21 C22 C23 . . . . -179.4(2) ?
C20 C21 C22 C23 . . . . 0.2(3) ?
C21 C22 C23 C24 . . . . 0.0(3) ?
C22 C23 C24 O3 . . . . -178.5(2) ?
C22 C23 C24 C19 . . . . -0.2(3) ?
C20 C19 C24 O3 . . . . 178.55(19) ?
C18 C19 C24 O3 . . . . 0.1(3) ?
C20 C19 C24 C23 . . . . 0.1(3) ?
C18 C19 C24 C23 . . . . -178.36(18) ?
O7 S1 C25 F3 . . . . 173.5(3) ?
O5 S1 C25 F3 . . . . 52.6(3) ?
O6 S1 C25 F3 . . . . -69.4(3) ?
O7 S1 C25 F1 . . . . -64.2(3) ?
O5 S1 C25 F1 . . . . 174.9(2) ?
O6 S1 C25 F1 . . . . 52.9(3) ?
O7 S1 C25 F2 . . . . 54.1(3) ?
O5 S1 C25 F2 . . . . -66.8(3) ?
O6 S1 C25 F2 . . . . 171.2(3) ?
C16 C15 C14 C13 . . . . 0.4(3) ?
Zn1 O1 C13 C14 . . . . 123.21(17) ?
Zn1 O1 C13 C12 . . . . -59.8(2) ?
C15 C14 C13 O1 . . . . 175.58(19) ?
C15 C14 C13 C12 . . . . -1.5(3) ?
C16 C17 C12 C13 . . . . -0.7(3) ?
C16 C17 C12 C11 . . . . -178.31(19) ?
O1 C13 C12 C17 . . . . -175.42(17) ?
C14 C13 C12 C17 . . . . 1.7(3) ?
O1 C13 C12 C11 . . . . 2.2(3) ?
C14 C13 C12 C11 . . . . 179.36(18) ?
C5 N3 C11 C12 . . . . -169.60(18) ?
C6 N3 C11 C12 . . . . 69.9(2) ?
Zn1 N3 C11 C12 . . . . -58.7(2) ?
C17 C12 C11 N3 . . . . -118.6(2) ?
C13 C12 C11 N3 . . . . 63.8(2) ?
C1 N1 C10 C9 . . . . -161.21(17) ?
C18 N1 C10 C9 . . . . 77.5(2) ?
Zn1 N1 C10 C9 . . . . -38.60(18) ?
N4 C9 C10 N1 . . . . 60.5(2) ?

loop_
_geom_hbond_atom_site_label_D
_geom_hbond_atom_site_label_H
_geom_hbond_atom_site_label_A
_geom_hbond_site_symmetry_A
_geom_hbond_distance_DH
_geom_hbond_distance_HA
_geom_hbond_distance_DA
_geom_hbond_angle_DHA
_geom_hbond_publ_flag
O3 H3 S1 . 0.83 2.89 3.4728(17) 128.8 ?
O3 H3 O6 . 0.83 1.96 2.724(3) 152.5 ?
O2 H5 O4 1_545 0.78(4) 2.00(4) 2.744(3) 160.(4) ?
N2 H2 S1 1_655 0.83(3) 2.89(3) 3.714(2) 171.(2) ?
N2 H2 O7 1_655 0.83(3) 2.40(3) 3.190(3) 160.(2) ?
O4 H4 O1 2_655 0.85 1.79 2.622(2) 164.0 ?
N4 H1 O7 1_655 0.86(3) 2.20(3) 3.036(3) 164.(2) ?
C9 H9AB O3 . 0.97 2.4 3.143(3) 133.5 ?
C11 H11A F2 3_656 0.97 2.54 3.474(3) 162.3 ?

_shelx_res_file                  
;

TITL mo_GoldsmithSK071221c_0m_a.res in P2(1)/c
    mo_GoldsmithSK071221c_0m_a.res
    created by SHELXL-2018/3 at 10:50:00 on 13-Jul-2021
REM Old TITL mo_GoldsmithSK071221c_0m in P2(1)/c
REM SHELXT solution in P2(1)/c: R1 0.129, Rweak 0.005, Alpha 0.044
REM <I/s>   0.646 for  254 systematic absences,  Orientation as input
REM Formula found by SHELXT:  C28 N2 O9 S Zn
CELL  0.71073   9.4279  14.3589  21.7932   90.000  100.919   90.000
ZERR    4.000   0.0005   0.0007   0.0009    0.000    0.002    0.000
LATT  1
SYMM -X, 1/2+Y, 1/2-Z
SFAC C H F N O S ZN
UNIT 100 140 12 16 28 4 4
ACTA
TEMP 32.850
SIZE 0.08 0.10 0.16
L.S. 10
BOND
CONF
HTAB
HTAB O3 S1
HTAB O3 O6
EQIV $1 x, y-1, z
HTAB O2 O4_$1
EQIV $2 x+1, y, z
HTAB N2 S1_$2
HTAB N2 O7_$2
EQIV $3 -x+1, y+1/2, -z+1/2
HTAB O4 O1_$3
HTAB N4 O7_$2
HTAB C9 O3
EQIV $4 -x+1, -y, -z+1
HTAB C11 F2_$4

LIST 6
FMAP 2
PLAN 20
OMIT 0 0 4
OMIT 0 1 6
OMIT 1 0 0
OMIT 0 1 2
OMIT -1 1 6
WGHT    0.046300    1.391900
FVAR       0.39041
ZN1   7    0.676524    0.220657    0.391604    11.00000    0.04332    0.03456 =
         0.03490   -0.00034    0.00602    0.00211
C1    1    0.706004    0.432676    0.354503    11.00000    0.05117    0.04326 =
         0.05620    0.00997    0.00867   -0.00485
AFIX  23
H1A   2    0.689718    0.496439    0.366139    11.00000   -1.20000
H1AB  2    0.677446    0.428287    0.309437    11.00000   -1.20000
AFIX   0
N1    4    0.609573    0.370696    0.383358    11.00000    0.04405    0.03263 =
         0.03433    0.00076    0.00414   -0.00100
O1    5    0.545889    0.183777    0.315963    11.00000    0.05743    0.03066 =
         0.03928   -0.00155    0.00084    0.00089
F1    3    0.130836    0.346285    0.658117    11.00000    0.11407    0.08400 =
         0.05966   -0.01327   -0.00110    0.01606
S1    6    0.120367    0.292245    0.543722    11.00000    0.06388    0.05170 =
         0.05525   -0.00616    0.01557   -0.00221
F3    3    0.320894    0.282494    0.642463    11.00000    0.07733    0.26623 =
         0.16089   -0.03595   -0.04153    0.06169
O3    5    0.255569    0.396175    0.422872    11.00000    0.06109    0.05139 =
         0.07385    0.01769    0.02887    0.00209
AFIX 148
H3    2    0.214550    0.410847    0.451910    11.00000   -1.50000
AFIX   0
C3    1    0.918321    0.321325    0.349299    11.00000    0.04565    0.06503 =
         0.06118    0.00333    0.01505   -0.00580
AFIX  23
H3A   2    0.869127    0.310203    0.306658    11.00000   -1.20000
H3AB  2    1.021123    0.325060    0.349467    11.00000   -1.20000
AFIX   0
N3    4    0.751588    0.069633    0.408117    11.00000    0.05140    0.03671 =
         0.04842    0.00323   -0.00265    0.00707
F2    3    0.139552    0.200349    0.646884    11.00000    0.26308    0.07425 =
         0.11866    0.04094    0.04257    0.03194
O2    5    0.211627   -0.133056    0.311626    11.00000    0.06827    0.04539 =
         0.08401   -0.00756    0.02081   -0.00961
H5    2    0.263727   -0.174702    0.310936    11.00000    0.11207
C2    1    0.867131    0.412611    0.371959    11.00000    0.04947    0.04995 =
         0.07249    0.00533    0.01065   -0.00992
AFIX  23
H2A   2    0.918415    0.462682    0.355711    11.00000   -1.20000
H2AB  2    0.894612    0.414177    0.417150    11.00000   -1.20000
AFIX   0
N2    4    0.890106    0.243053    0.389111    11.00000    0.04616    0.04881 =
         0.04753   -0.00284    0.00557    0.00209
H2    2    0.932266    0.255088    0.425411    11.00000    0.05589
O4    5    0.344536    0.705890    0.285033    11.00000    0.08150    0.03732 =
         0.06283    0.01330    0.02849    0.01485
AFIX 148
H4    2    0.390615    0.691351    0.256481    11.00000   -1.50000
AFIX   0
C4    1    0.953810    0.153319    0.373973    11.00000    0.04441    0.06080 =
         0.07481   -0.00819    0.01135    0.00758
AFIX  23
H4A   2    1.058221    0.158489    0.380968    11.00000   -1.20000
H4AB  2    0.919261    0.137986    0.330354    11.00000   -1.20000
AFIX   0
N4    4    0.654386    0.236542    0.483567    11.00000    0.04730    0.04735 =
         0.03806    0.00590    0.00464    0.00121
H1    2    0.737071    0.254713    0.504026    11.00000    0.05346
O5    5    0.194790    0.222814    0.515769    11.00000    0.13031    0.07048 =
         0.12145   -0.02534    0.06256    0.00714
C5    1    0.910796    0.077575    0.415129    11.00000    0.05282    0.05050 =
         0.07610   -0.00043   -0.00546    0.01524
AFIX  23
H5A   2    0.949703    0.018519    0.404391    11.00000   -1.20000
H5AB  2    0.952304    0.091039    0.458424    11.00000   -1.20000
AFIX   0
O7    5   -0.030315    0.278024    0.536171    11.00000    0.05862    0.15451 =
         0.08460   -0.03693   -0.00144   -0.01371
C7    1    0.718904    0.077000    0.521118    11.00000    0.08510    0.05488 =
         0.04685    0.01722   -0.00091    0.00382
AFIX  23
H7A   2    0.705173    0.035840    0.554802    11.00000   -1.20000
H7AB  2    0.814701    0.103855    0.532450    11.00000   -1.20000
AFIX   0
O6    5    0.156304    0.387016    0.532272    11.00000    0.19015    0.05766 =
         0.08631    0.00003    0.06640   -0.01674
C6    1    0.712671    0.019399    0.462387    11.00000    0.07749    0.04334 =
         0.05302    0.01444   -0.00320    0.00217
AFIX  23
H6A   2    0.777296   -0.033315    0.472287    11.00000   -1.20000
H6AB  2    0.615528   -0.005017    0.450002    11.00000   -1.20000
AFIX   0
C9    1    0.560640    0.319056    0.485570    11.00000    0.05411    0.05492 =
         0.03602    0.00032    0.00916    0.00540
AFIX  23
H9A   2    0.563703    0.337929    0.528538    11.00000   -1.20000
H9AB  2    0.461493    0.304043    0.466979    11.00000   -1.20000
AFIX   0
C8    1    0.609108    0.154647    0.516039    11.00000    0.07590    0.05782 =
         0.05054    0.01797    0.01363   -0.00211
AFIX  23
H8A   2    0.516762    0.132428    0.493370    11.00000   -1.20000
H8AB  2    0.596746    0.172734    0.557588    11.00000   -1.20000
AFIX   0
C15   1    0.232749    0.029798    0.300248    11.00000    0.05025    0.04817 =
         0.05501   -0.00926    0.00953    0.00332
AFIX  43
H15   2    0.132663    0.033523    0.289296    11.00000   -1.20000
AFIX   0
C16   1    0.298772   -0.055801    0.314524    11.00000    0.06109    0.03809 =
         0.04342   -0.00570    0.01446   -0.00347
C17   1    0.446975   -0.060410    0.331294    11.00000    0.06284    0.03117 =
         0.04011   -0.00074    0.00887    0.00418
AFIX  43
H17   2    0.491189   -0.117791    0.341162    11.00000   -1.20000
AFIX   0
C18   1    0.458273    0.377075    0.346432    11.00000    0.04451    0.03284 =
         0.03768   -0.00059    0.00310    0.00003
AFIX  23
H18A  2    0.402059    0.327105    0.359908    11.00000   -1.20000
H18B  2    0.461687    0.366045    0.302824    11.00000   -1.20000
AFIX   0
C19   1    0.378600    0.467680    0.350786    11.00000    0.04217    0.03447 =
         0.03689   -0.00005    0.00287    0.00059
C20   1    0.400195    0.545825    0.315493    11.00000    0.04806    0.03998 =
         0.03853    0.00252    0.01046    0.00417
AFIX  43
H20   2    0.467037    0.542842    0.289173    11.00000   -1.20000
AFIX   0
C21   1    0.324270    0.627618    0.318839    11.00000    0.05012    0.03596 =
         0.04355    0.00287    0.00742    0.00242
C22   1    0.224331    0.632434    0.357721    11.00000    0.04663    0.03952 =
         0.05376   -0.00100    0.00939    0.00673
AFIX  43
H22   2    0.172806    0.687125    0.360098    11.00000   -1.20000
AFIX   0
C23   1    0.201101    0.556185    0.392942    11.00000    0.04185    0.04856 =
         0.05271   -0.00174    0.01293    0.00035
AFIX  43
H23   2    0.133803    0.559624    0.419030    11.00000   -1.20000
AFIX   0
C24   1    0.277544    0.474313    0.389706    11.00000    0.03983    0.04067 =
         0.04682    0.00420    0.00605   -0.00429
C25   1    0.183221    0.280864    0.627098    11.00000    0.07434    0.06487 =
         0.07793    0.00519   -0.00524    0.02198
C14   1    0.315256    0.109443    0.302260    11.00000    0.05411    0.03686 =
         0.04847   -0.00495    0.00303    0.00908
AFIX  43
H14   2    0.269718    0.166520    0.292818    11.00000   -1.20000
AFIX   0
C13   1    0.465256    0.106148    0.318132    11.00000    0.05425    0.03168 =
         0.03264   -0.00412    0.00508    0.00328
C12   1    0.531750    0.019452    0.333722    11.00000    0.05371    0.03392 =
         0.03662   -0.00345    0.00554    0.00495
C11   1    0.693134    0.015581    0.350146    11.00000    0.05480    0.03655 =
         0.05423   -0.00521    0.00468    0.01107
AFIX  23
H11A  2    0.723488   -0.048852    0.356179    11.00000   -1.20000
H11B  2    0.733175    0.040381    0.315681    11.00000   -1.20000
AFIX   0
C10   1    0.614996    0.397133    0.449580    11.00000    0.05467    0.03847 =
         0.03798   -0.00581    0.00083    0.00317
AFIX  23
H10A  2    0.556282    0.452193    0.451327    11.00000   -1.20000
H10B  2    0.713685    0.412183    0.468865    11.00000   -1.20000
REM #####
REM #####
AFIX   0
HKLF 4


REM  mo_GoldsmithSK071221c_0m_a.res in P2(1)/c
REM wR2 = 0.091465, GooF = S = 1.03631, Restrained GooF = 1.03631 for all data
REM R1 = 0.031812 for 5147 Fo > 4sig(Fo) and 0.038811 for all 5940 data
REM 386 parameters refined using 0 restraints

END

WGHT      0.0463      1.3918

REM Instructions for potential hydrogen bonds
HTAB O3 S1
HTAB O3 O6
HTAB O2 O4_$1
HTAB N2 S1_$2
HTAB N2 O7_$2
HTAB O4 O1_$3
HTAB N4 O7_$2
HTAB C9 O3
HTAB C11 F2_$4

REM Highest difference peak  0.445,  deepest hole -0.383,  1-sigma level  0.045
Q1    1   0.2528  0.2219  0.6374  11.00000  0.05    0.45
Q2    1   0.3405  0.3307  0.6014  11.00000  0.05    0.43
Q3    1   0.0766  0.3577  0.5106  11.00000  0.05    0.38
Q4    1   0.2339  0.3447  0.6580  11.00000  0.05    0.23
Q5    1   0.2365  0.3552  0.5415  11.00000  0.05    0.22
Q6    1   0.6003  0.3783  0.4119  11.00000  0.05    0.22
Q7    1   0.0071  0.2213  0.5643  11.00000  0.05    0.22
Q8    1   0.6488  0.3969  0.3711  11.00000  0.05    0.21
Q9    1   0.6536  0.3257  0.3841  11.00000  0.05    0.21
Q10   1   0.3064  0.3257  0.6493  11.00000  0.05    0.20
Q11   1   0.3418  0.2784  0.6581  11.00000  0.05    0.20
Q12   1   0.0278  0.3355  0.5499  11.00000  0.05    0.20
Q13   1   0.5054  0.0577  0.3200  11.00000  0.05    0.19
Q14   1   0.1031  0.1651  0.6270  11.00000  0.05    0.19
Q15   1   0.0862  0.2943  0.6598  11.00000  0.05    0.19
Q16   1   0.4185  0.4268  0.3523  11.00000  0.05    0.19
Q17   1   0.0001  0.3239  0.5290  11.00000  0.05    0.18
Q18   1   0.5103  0.1469  0.3185  11.00000  0.05    0.18
Q19   1   0.2454  0.2928  0.6048  11.00000  0.05    0.18
Q20   1   0.7142  0.1175  0.3991  11.00000  0.05    0.18
;
_shelx_res_checksum              1445

_exptl_crystal_recrystallization_method 
'Re-crystallisation from solvent: Methanol, diethyl ether'
_chemical_properties_physical    Hygroscopic
